# Supplementary material for: Circulation of Dirofilaria repens and Dirofilaria immitis in Moldova
Source: Parasit Vectors. 2016 Dec 3;9:627. doi: 10.1186/s13071-016-1916-4 (PMC5135815; doi:10.1186/s13071-016-1916-4)
Supplement: Additional file 1: Table S1. — Mosquitoes collected in Moldova between 2010 and 2015 with information on the coordinates of the sampling site, sampling date, mosquito species, pool size and Dirofilaria screening results. (XLSX 32 kb) [file 13071_2016_1916_MOESM1_ESM.xlsx]

## Sheet: ttttt
Pool_No	WGS84_X	WGS84_Y	Sampling method	Sampling date	Mosquito species	Specimens	Pool positive for Dirofilaria repens	Pool positive for Dirofilaria immitis
1	28.1607	45.5918	Human landing	2013-05-23	Aedes cantans	1	0	0
2	28.1607	45.5918	Human landing	2013-05-23	Aedes caspius	2	0	0
3	28.1607	45.5918	Human landing	2013-05-23	Aedes vexans	14	0	0
4	28.1607	45.5918	Human landing	2013-05-23	Culex pipiens (s.l.)/torrentium	1	0	1
5	28.619	45.9392	Human landing	2014-08-25	Culex modestus	6	1	0
6	28.619	45.9392	Human landing	2011-08-29	Culex modestus	5	0	0
7	28.8422	46.0655	Indoor resting collection	2015-07-01	Culex pipiens (s.l.)/torrentium	27	1	0
8	28.8422	46.0655	Indoor resting collection	2015-07-10	Anopheles maculipennis (s.l.)	25	1	0
9	28.8422	46.0655	Indoor resting collection	2015-07-10	Culex pipiens (s.l.)/torrentium	23	0	0
10	28.8422	46.0655	Indoor resting collection	2014-09-10	Culiseta longiareolata	1	0	0
11	28.8422	46.0655	Indoor resting collection	2014-09-10	Culex pipiens (s.l.)/torrentium	27	1	0
12	28.8422	46.0655	Indoor resting collection	2015-09-10	Culex pipiens (s.l.)/torrentium	20	0	1
13	28.8422	46.0655	Indoor resting collection	2015-09-10	Culex pipiens (s.l.)/torrentium	32	0	0
14	28.8422	46.0655	Indoor resting collection	2015-07-11	Culex pipiens (s.l.)/torrentium	17	0	0
15	28.8422	46.0655	Indoor resting collection	2015-08-11	Anopheles maculipennis (s.l.)	15	0	1
16	28.8422	46.0655	Indoor resting collection	2015-08-11	Culex pipiens (s.l.)/torrentium	24	0	0
17	28.8422	46.0655	Indoor resting collection	2015-08-11	Culex pipiens (s.l.)/torrentium	34	0	0
18	28.8422	46.0655	Indoor resting collection	2015-07-12	Anopheles maculipennis (s.l.)	27	1	0
19	28.8422	46.0655	Indoor resting collection	2015-07-13	Anopheles maculipennis (s.l.)	12	1	1
20	28.8422	46.0655	Indoor resting collection	2015-07-13	Culex pipiens (s.l.)/torrentium	20	0	0
21	28.8422	46.0655	Indoor resting collection	2015-07-13	Culex pipiens (s.l.)/torrentium	22	0	0
22	28.8422	46.0655	Indoor resting collection	2015-07-13	Culex pipiens (s.l.)/torrentium	32	0	0
23	28.8422	46.0655	Indoor resting collection	2015-09-13	Culex pipiens (s.l.)/torrentium	20	0	0
24	28.8422	46.0655	Indoor resting collection	2015-08-15	Culex pipiens (s.l.)/torrentium	25	0	0
25	28.8422	46.0655	Indoor resting collection	2014-09-16	Culex pipiens (s.l.)/torrentium	27	0	0
26	28.8422	46.0655	Indoor resting collection	2015-07-18	Culex pipiens (s.l.)/torrentium	16	0	1
27	28.8422	46.0655	Indoor resting collection	2015-08-18	Culex pipiens (s.l.)/torrentium	21	0	1
28	28.8422	46.0655	Indoor resting collection	2015-07-19	Anopheles maculipennis (s.l.)	28	1	1
29	28.8422	46.0655	Indoor resting collection	2015-07-19	Culiseta annulata	1	0	0
30	28.8422	46.0655	Indoor resting collection	2015-07-19	Culex pipiens (s.l.)/torrentium	21	0	0
31	28.8422	46.0655	Indoor resting collection	2014-09-19	Anopheles maculipennis (s.l.)	9	1	0
32	28.8422	46.0655	Indoor resting collection	2014-09-19	Culex pipiens (s.l.)/torrentium	9	0	0
33	28.8422	46.0655	Indoor resting collection	2015-07-02	Culex pipiens (s.l.)/torrentium	16	1	0
34	28.8422	46.0655	Indoor resting collection	2015-08-02	Culex modestus	1	0	0
35	28.8422	46.0655	Indoor resting collection	2015-08-02	Culex pipiens (s.l.)/torrentium	21	0	0
36	28.8422	46.0655	Indoor resting collection	2015-07-20	Anopheles maculipennis (s.l.)	22	0	0
37	28.8422	46.0655	Indoor resting collection	2015-07-20	Culex pipiens (s.l.)/torrentium	12	1	0
38	28.8422	46.0655	Indoor resting collection	2015-07-20	Culex pipiens (s.l.)/torrentium	24	0	0
39	28.8422	46.0655	Indoor resting collection	2015-07-23	Culex pipiens (s.l.)/torrentium	29	0	1
40	28.8422	46.0655	Indoor resting collection	2014-09-23	Culex pipiens (s.l.)/torrentium	24	0	0
41	28.8422	46.0655	Indoor resting collection	2015-09-23	Anopheles maculipennis (s.l.)	3	1	0
42	28.8422	46.0655	Indoor resting collection	2015-09-23	Culex pipiens (s.l.)/torrentium	23	1	0
43	28.8422	46.0655	Indoor resting collection	2015-09-23	Culex pipiens (s.l.)/torrentium	29	0	0
44	28.8422	46.0655	Indoor resting collection	2015-08-24	Anopheles maculipennis (s.l.)	3	0	0
45	28.8422	46.0655	Indoor resting collection	2015-08-24	Culex pipiens (s.l.)/torrentium	14	0	0
46	28.8422	46.0655	Indoor resting collection	2014-08-26	Anopheles maculipennis (s.l.)	2	0	0
47	28.8422	46.0655	Indoor resting collection	2014-08-26	Culex pipiens (s.l.)/torrentium	25	0	0
48	28.8422	46.0655	Indoor resting collection	2015-09-26	Culex pipiens (s.l.)/torrentium	5	1	1
49	28.8422	46.0655	Indoor resting collection	2015-08-27	Culex pipiens (s.l.)/torrentium	28	0	0
50	28.8422	46.0655	Indoor resting collection	2015-08-27	Culex pipiens (s.l.)/torrentium	33	0	0
51	28.8422	46.0655	Indoor resting collection	2015-07-29	Anopheles maculipennis (s.l.)	6	0	0
52	28.8422	46.0655	Indoor resting collection	2015-07-29	Culex pipiens (s.l.)/torrentium	21	0	0
53	28.8422	46.0655	Indoor resting collection	2015-07-03	Aedes flavescens	1	1	0
54	28.8422	46.0655	Indoor resting collection	2015-07-30	Culex pipiens (s.l.)/torrentium	21	0	0
55	28.8422	46.0655	Indoor resting collection	2014-08-30	Culex pipiens (s.l.)/torrentium	12	0	0
56	28.8422	46.0655	Indoor resting collection	2015-08-31	Anopheles maculipennis (s.l.)	18	0	0
57	28.8422	46.0655	Indoor resting collection	2015-08-31	Culex pipiens (s.l.)/torrentium	19	0	0
58	28.8422	46.0655	Indoor resting collection	2015-08-31	Culex pipiens (s.l.)/torrentium	20	0	0
59	28.8422	46.0655	Indoor resting collection	2015-07-04	Anopheles maculipennis (s.l.)	18	1	0
60	28.8422	46.0655	Indoor resting collection	2015-07-04	Culex pipiens (s.l.)/torrentium	14	0	0
61	28.8422	46.0655	Indoor resting collection	2015-09-04	Anopheles maculipennis (s.l.)	3	1	0
62	28.8422	46.0655	Indoor resting collection	2015-09-04	Culex pipiens (s.l.)/torrentium	25	1	0
63	28.8422	46.0655	Indoor resting collection	2015-09-04	Culex pipiens (s.l.)/torrentium	26	0	0
64	28.8422	46.0655	Indoor resting collection	2015-07-05	Anopheles maculipennis (s.l.)	32	0	0
65	28.8422	46.0655	Indoor resting collection	2015-07-05	Coquillettidia richiardii	1	0	0
66	28.8422	46.0655	Indoor resting collection	2015-07-05	Culex pipiens (s.l.)/torrentium	18	0	1
67	28.8422	46.0655	Indoor resting collection	2015-08-05	Anopheles maculipennis (s.l.)	6	0	0
68	28.8422	46.0655	Indoor resting collection	2015-08-05	Culex pipiens (s.l.)/torrentium	14	0	0
69	28.8422	46.0655	Indoor resting collection	2015-09-05	Culex pipiens (s.l.)/torrentium	28	0	0
70	28.8422	46.0655	Indoor resting collection	2015-07-07	Anopheles maculipennis (s.l.)	10	0	0
71	28.8422	46.0655	Indoor resting collection	2015-07-07	Anopheles maculipennis (s.l.)	15	0	0
72	28.8422	46.0655	Indoor resting collection	2014-09-07	Aedes caspius	1	1	0
73	28.8422	46.0655	Indoor resting collection	2014-09-07	Culex pipiens (s.l.)/torrentium	18	0	0
74	28.8422	46.0655	Indoor resting collection	2015-07-08	Anopheles maculipennis (s.l.)	19	0	1
75	28.8422	46.0655	Indoor resting collection	2015-07-08	Anopheles maculipennis (s.l.)	22	0	0
76	28.8422	46.0655	Indoor resting collection	2015-07-09	Anopheles maculipennis (s.l.)	25	1	0
77	28.8422	46.0655	Indoor resting collection	2015-07-09	Culex pipiens (s.l.)/torrentium	19	0	0
78	28.8422	46.0655	CDC trap	2014-09-01	Aedes caspius	1	0	0
79	28.8422	46.0655	CDC trap	2014-09-01	Culex pipiens (s.l.)/torrentium	19	0	1
80	28.8422	46.0655	CDC trap	2015-09-10	Anopheles maculipennis (s.l.)	15	0	0
81	28.8422	46.0655	CDC trap	2015-09-10	Culiseta annulata	4	1	0
82	28.8422	46.0655	CDC trap	2015-09-10	Culex pipiens (s.l.)/torrentium	32	0	0
83	28.8422	46.0655	CDC trap	2015-09-10	Uranotaenia unguiculata	15	0	0
84	28.8422	46.0655	CDC trap	2015-08-11	Anopheles maculipennis (s.l.)	20	1	0
85	28.8422	46.0655	CDC trap	2015-08-11	Anopheles maculipennis (s.l.)	23	1	0
86	28.8422	46.0655	CDC trap	2015-08-11	Anopheles maculipennis (s.l.)	24	1	2
87	28.8422	46.0655	CDC trap	2015-08-11	Anopheles maculipennis (s.l.)	26	2	0
88	28.8422	46.0655	CDC trap	2015-08-11	Anopheles maculipennis (s.l.)	27	1	1
89	28.8422	46.0655	CDC trap	2015-08-11	Coquillettidia richiardii	1	0	0
90	28.8422	46.0655	CDC trap	2015-08-11	Culiseta annulata	5	0	0
91	28.8422	46.0655	CDC trap	2015-08-11	Culex modestus	23	0	0
92	28.8422	46.0655	CDC trap	2015-08-11	Culex modestus	25	0	0
93	28.8422	46.0655	CDC trap	2015-08-11	Culex pipiens (s.l.)/torrentium	23	0	0
94	28.8422	46.0655	CDC trap	2015-08-11	Culex pipiens (s.l.)/torrentium	24	0	0
95	28.8422	46.0655	CDC trap	2015-08-11	Culex pipiens (s.l.)/torrentium	25	0	0
96	28.8422	46.0655	CDC trap	2015-08-11	Culex pipiens (s.l.)/torrentium	26	0	0
97	28.8422	46.0655	CDC trap	2015-08-11	Culex pipiens (s.l.)/torrentium	29	0	0
98	28.8422	46.0655	CDC trap	2015-08-11	Uranotaenia unguiculata	19	0	0
99	28.8422	46.0655	CDC trap	2014-09-12	Anopheles pseudopictus	2	1	1
100	28.8422	46.0655	CDC trap	2015-09-14	Culex pipiens (s.l.)/torrentium	17	0	0
101	28.8422	46.0655	CDC trap	2015-07-15	Aedes vexans	2	0	0
102	28.8422	46.0655	CDC trap	2015-07-15	Anopheles maculipennis (s.l.)	9	0	0
103	28.8422	46.0655	CDC trap	2015-07-15	Culiseta annulata	1	0	0
104	28.8422	46.0655	CDC trap	2015-07-15	Culex pipiens (s.l.)/torrentium	15	0	0
105	28.8422	46.0655	CDC trap	2015-07-15	Culex pipiens (s.l.)/torrentium	17	0	0
106	28.8422	46.0655	CDC trap	2015-08-15	Anopheles maculipennis (s.l.)	26	1	1
107	28.8422	46.0655	CDC trap	2015-08-15	Anopheles maculipennis (s.l.)	27	1	1
108	28.8422	46.0655	CDC trap	2015-08-15	Culiseta annulata	5	1	0
109	28.8422	46.0655	CDC trap	2015-08-15	Culex modestus	14	0	0
110	28.8422	46.0655	CDC trap	2015-08-15	Culex pipiens (s.l.)/torrentium	24	2	1
111	28.8422	46.0655	CDC trap	2015-08-15	Culex pipiens (s.l.)/torrentium	25	0	0
112	28.8422	46.0655	CDC trap	2015-08-15	Culex pipiens (s.l.)/torrentium	26	0	0
113	28.8422	46.0655	CDC trap	2015-08-15	Uranotaenia unguiculata	17	0	0
114	28.8422	46.0655	CDC trap	2015-09-15	Culex pipiens (s.l.)/torrentium	26	0	0
115	28.8422	46.0655	CDC trap	2014-09-16	Anopheles maculipennis (s.l.)	4	0	0
116	28.8422	46.0655	CDC trap	2015-07-18	Aedes vexans	4	0	0
117	28.8422	46.0655	CDC trap	2015-07-18	Culex pipiens (s.l.)/torrentium	22	0	0
118	28.8422	46.0655	CDC trap	2015-07-18	Culex pipiens (s.l.)/torrentium	25	0	0
119	28.8422	46.0655	CDC trap	2014-08-18	Culex modestus	1	0	0
120	28.8422	46.0655	CDC trap	2015-08-02	Aedes vexans	1	1	0
121	28.8422	46.0655	CDC trap	2015-08-02	Anopheles maculipennis (s.l.)	17	1	0
122	28.8422	46.0655	CDC trap	2015-08-02	Culex modestus	6	1	0
123	28.8422	46.0655	CDC trap	2015-08-02	Culex pipiens (s.l.)/torrentium	21	0	0
124	28.8422	46.0655	CDC trap	2014-08-20	Aedes vexans	9	0	0
125	28.8422	46.0655	CDC trap	2014-08-20	Culex pipiens (s.l.)/torrentium	20	0	0
126	28.8422	46.0655	CDC trap	2014-08-20	Culex pipiens (s.l.)/torrentium	26	0	0
127	28.8422	46.0655	CDC trap	2015-07-21	Anopheles maculipennis (s.l.)	15	1	0
128	28.8422	46.0655	CDC trap	2015-07-21	Culex pipiens (s.l.)/torrentium	14	1	0
129	28.8422	46.0655	CDC trap	2015-07-21	Culex pipiens (s.l.)/torrentium	21	0	0
130	28.8422	46.0655	CDC trap	2015-07-23	Anopheles maculipennis (s.l.)	19	1	1
131	28.8422	46.0655	CDC trap	2015-07-23	Coquillettidia richiardii	3	0	0
132	28.8422	46.0655	CDC trap	2015-07-23	Culex pipiens (s.l.)/torrentium	14	1	0
133	28.8422	46.0655	CDC trap	2015-07-23	Culex pipiens (s.l.)/torrentium	20	0	0
134	28.8422	46.0655	CDC trap	2015-07-23	Culex pipiens (s.l.)/torrentium	24	0	0
135	28.8422	46.0655	CDC trap	2015-07-23	Culex pipiens (s.l.)/torrentium	25	0	0
136	28.8422	46.0655	CDC trap	2014-08-25	Anopheles maculipennis (s.l.)	6	0	1
137	28.8422	46.0655	CDC trap	2014-08-25	Culex pipiens (s.l.)/torrentium	23	0	0
138	28.8422	46.0655	CDC trap	2015-07-26	Aedes vexans	4	1	0
139	28.8422	46.0655	CDC trap	2015-07-26	Anopheles maculipennis (s.l.)	15	1	0
140	28.8422	46.0655	CDC trap	2015-07-26	Anopheles maculipennis (s.l.)	16	1	0
141	28.8422	46.0655	CDC trap	2015-07-26	Culiseta annulata	5	0	0
142	28.8422	46.0655	CDC trap	2015-07-26	Culex modestus	3	1	0
143	28.8422	46.0655	CDC trap	2015-07-26	Culex pipiens (s.l.)/torrentium	24	0	0
144	28.8422	46.0655	CDC trap	2015-07-26	Culex pipiens (s.l.)/torrentium	26	0	0
145	28.8422	46.0655	CDC trap	2015-07-26	Culex pipiens (s.l.)/torrentium	27	0	0
146	28.8422	46.0655	CDC trap	2014-08-26	Culex pipiens (s.l.)/torrentium	21	0	0
147	28.8422	46.0655	CDC trap	2015-08-26	Aedes caspius	2	0	0
148	28.8422	46.0655	CDC trap	2015-08-26	Aedes dorsalis	7	0	0
149	28.8422	46.0655	CDC trap	2015-08-26	Anopheles maculipennis (s.l.)	23	0	0
150	28.8422	46.0655	CDC trap	2015-08-26	Culex pipiens (s.l.)/torrentium	12	0	0
151	28.8422	46.0655	CDC trap	2015-08-26	Culex pipiens (s.l.)/torrentium	25	0	0
152	28.8422	46.0655	CDC trap	2015-08-26	Culex pipiens (s.l.)/torrentium	26	1	0
153	28.8422	46.0655	CDC trap	2015-09-26	Culex pipiens (s.l.)/torrentium	24	0	0
154	28.8422	46.0655	CDC trap	2014-08-27	Culiseta annulata	7	0	0
155	28.8422	46.0655	CDC trap	2014-08-27	Culiseta longiareolata	1	0	0
156	28.8422	46.0655	CDC trap	2015-09-27	Aedes caspius	1	1	0
157	28.8422	46.0655	CDC trap	2015-09-27	Anopheles maculipennis (s.l.)	2	1	0
158	28.8422	46.0655	CDC trap	2015-09-27	Culiseta annulata	3	0	0
159	28.8422	46.0655	CDC trap	2015-09-27	Culiseta longiareolata	1	1	0
160	28.8422	46.0655	CDC trap	2015-09-27	Uranotaenia unguiculata	8	0	0
161	28.8422	46.0655	CDC trap	2015-07-29	Anopheles maculipennis (s.l.)	25	0	0
162	28.8422	46.0655	CDC trap	2015-07-29	Coquillettidia richiardii	3	1	0
163	28.8422	46.0655	CDC trap	2015-07-29	Culiseta annulata	2	1	0
164	28.8422	46.0655	CDC trap	2015-07-29	Culex pipiens (s.l.)/torrentium	23	0	0
165	28.8422	46.0655	CDC trap	2015-07-29	Culex pipiens (s.l.)/torrentium	26	0	0
166	28.8422	46.0655	CDC trap	2015-07-29	Uranotaenia unguiculata	10	0	0
167	28.8422	46.0655	CDC trap	2014-08-29	Culex pipiens (s.l.)/torrentium	24	0	0
168	28.8422	46.0655	CDC trap	2015-07-03	Culex pipiens (s.l.)/torrentium	14	0	0
169	28.8422	46.0655	CDC trap	2015-07-04	Aedes vexans	1	0	0
170	28.8422	46.0655	CDC trap	2015-07-04	Culex modestus	1	0	0
171	28.8422	46.0655	CDC trap	2014-09-04	Aedes vexans	1	0	0
172	28.8422	46.0655	CDC trap	2014-09-04	Culex pipiens (s.l.)/torrentium	15	0	0
173	28.8422	46.0655	CDC trap	2014-09-04	Culex pipiens (s.l.)/torrentium	16	0	0
174	28.8422	46.0655	CDC trap	2014-06-06	Culex pipiens (s.l.)/torrentium	9	0	0
175	28.8422	46.0655	CDC trap	2015-09-06	Aedes caspius	7	0	0
176	28.8422	46.0655	CDC trap	2015-09-06	Culex modestus	20	0	0
177	28.8422	46.0655	CDC trap	2015-09-06	Culex pipiens (s.l.)/torrentium	21	0	0
178	28.8422	46.0655	CDC trap	2015-09-06	Culex pipiens (s.l.)/torrentium	23	0	0
179	28.8422	46.0655	CDC trap	2015-09-06	Culex pipiens (s.l.)/torrentium	25	1	0
180	28.8422	46.0655	CDC trap	2015-09-06	Culex pipiens (s.l.)/torrentium	28	0	0
181	28.8422	46.0655	CDC trap	2015-08-07	Aedes sticticus	1	0	0
182	28.8422	46.0655	CDC trap	2015-08-07	Anopheles maculipennis (s.l.)	25	1	0
183	28.8422	46.0655	CDC trap	2015-08-07	Culex pipiens (s.l.)/torrentium	12	1	0
184	28.8422	46.0655	CDC trap	2015-08-07	Culex pipiens (s.l.)/torrentium	22	2	0
185	28.8422	46.0655	CDC trap	2015-08-07	Uranotaenia unguiculata	12	1	0
186	28.8422	46.0655	CDC trap	2014-09-07	Anopheles maculipennis (s.l.)	2	0	0
187	28.8422	46.0655	CDC trap	2014-09-07	Culiseta annulata	1	1	0
188	28.8422	46.0655	CDC trap	2014-06-08	Aedes vexans	18	0	0
189	28.8422	46.0655	CDC trap	2014-06-08	Anopheles maculipennis (s.l.)	1	0	0
190	28.8422	46.0655	CDC trap	2014-06-08	Culiseta annulata	1	0	0
191	28.8422	46.0655	CDC trap	2015-07-09	Anopheles maculipennis (s.l.)	9	0	0
192	28.8422	46.0655	CDC trap	2015-07-09	Culex pipiens (s.l.)/torrentium	24	1	0
193	28.8422	46.0655	CDC trap	2015-07-09	Culex pipiens (s.l.)/torrentium	26	0	0
194	28.8422	46.0655	CDC trap	2015-07-09	Culex pipiens (s.l.)/torrentium	31	0	0
195	28.8422	46.0655	CDC trap	2014-09-09	Culex pipiens (s.l.)/torrentium	15	1	1
196	28.8422	46.0655	humna landing collections	2010-08-01	Aedes vexans	15	0	0
197	28.8422	46.0655	humna landing collections	2012-09-16	Aedes vexans	4	0	0
198	28.8422	46.0655	humna landing collections	2010-07-31	Aedes caspius	3	0	0
199	28.8422	46.0655	humna landing collections	2010-07-31	Culex pipiens (s.l.)/torrentium	3	1	0
200	28.8407	46.0962	CDC trap	2015-08-12	Anopheles maculipennis (s.l.)	22	1	1
201	28.8407	46.0962	CDC trap	2015-08-12	Anopheles maculipennis (s.l.)	23	1	0
202	28.8407	46.0962	CDC trap	2015-08-12	Anopheles maculipennis (s.l.)	25	1	2
203	28.8407	46.0962	CDC trap	2015-08-12	Culex modestus	12	0	0
204	28.8407	46.0962	CDC trap	2015-08-12	Culex pipiens (s.l.)/torrentium	13	0	1
205	28.8407	46.0962	CDC trap	2015-08-20	Aedes caspius	2	1	0
206	28.8407	46.0962	CDC trap	2015-08-20	Anopheles maculipennis (s.l.)	14	1	1
207	28.8407	46.0962	CDC trap	2015-08-20	Culex modestus	5	0	0
208	28.8407	46.0962	CDC trap	2015-08-20	Culex pipiens (s.l.)/torrentium	20	0	1
209	28.8407	46.0962	CDC trap	2015-08-20	Culex pipiens (s.l.)/torrentium	24	0	0
210	28.8407	46.0962	CDC trap	2015-08-30	Anopheles maculipennis (s.l.)	2	0	0
211	28.8407	46.0962	CDC trap	2015-08-30	Culiseta annulata	2	0	0
212	28.8407	46.0962	CDC trap	2015-08-30	Culex pipiens (s.l.)/torrentium	12	0	0
213	28.8407	46.0962	CDC trap	2015-08-30	Uranotaenia unguiculata	6	0	0
214	28.8407	46.0962	CDC trap	2015-08-05	Anopheles maculipennis (s.l.)	29	1	0
215	28.8407	46.0962	human landing collections	2015-08-12	Anopheles maculipennis (s.l.)	1	0	1
216	28.8407	46.0962	human landing collections	2015-08-12	Culex modestus	35	1	0
217	28.8407	46.0962	human landing collections	2015-08-12	Culex pipiens (s.l.)/torrentium	1	1	0
218	28.8407	46.0962	human landing collections	2015-09-02	Anopheles maculipennis (s.l.)	2	1	0
219	28.8407	46.0962	human landing collections	2015-09-02	Culex pipiens (s.l.)/torrentium	1	1	0
220	28.8407	46.0962	human landing collections	2015-09-03	Culex modestus	9	0	0
221	28.9599	46.1457	Indoor resting collection	2015-09-04	Culex pipiens (s.l.)/torrentium	4	0	0
222	28.9599	46.1457	CDC trap	2015-09-21	Culex modestus	1	1	0
223	28.9599	46.1457	CDC trap	2015-09-21	Culex pipiens (s.l.)/torrentium	20	0	0
224	28.9599	46.1457	CDC trap	2015-09-05	Aedes caspius	1	1	0
225	28.9599	46.1457	CDC trap	2015-09-05	Culiseta annulata	1	0	0
226	28.9599	46.1457	CDC trap	2015-09-05	Culex modestus	3	1	0
227	28.9599	46.1457	CDC trap	2015-09-05	Culex pipiens (s.l.)/torrentium	15	0	0
228	28.9599	46.1457	CDC trap	2015-09-05	Culex pipiens (s.l.)/torrentium	25	0	0
229	28.9599	46.1457	CDC trap	2015-09-05	Uranotaenia unguiculata	32	0	0
230	28.9599	46.1457	CDC trap	2015-09-08	Anopheles maculipennis (s.l.)	2	1	0
231	28.9599	46.1457	CDC trap	2015-09-08	Culex pipiens (s.l.)/torrentium	27	0	0
232	28.9599	46.1457	CDC trap	2014-07-09	Coquillettidia richiardii	1	0	0
233	28.9599	46.1457	CDC trap	2014-07-09	Culex pipiens (s.l.)/torrentium	16	0	0
234	28.9599	46.1457	CDC trap	2015-09-09	Culiseta longiareolata	1	1	0
235	28.9599	46.1457	CDC trap	2015-09-09	Culex pipiens (s.l.)/torrentium	31	0	0
236	28.9599	46.1457	Human landing	2010-07-31	Aedes vexans	13	1	0
237	28.9599	46.1457	Human landing	2010-08-31	Aedes geniculatus	1	1	0
238	28.4406	46.3351	Human landing	2010-09-23	Aedes caspius	3	0	0
239	29.6117	46.688	Human landing	2010-09-03	Aedes vexans	1	0	0
240	29.6117	46.688	Human landing	2010-09-03	Culex modestus	2	0	0
241	29.4712	46.823	Indoor resting collection	2011-09-26	Culex pipiens (s.l.)/torrentium	6	0	0
242	28.9148	46.9616	Human landing	2010-07-27	Aedes annulipes	2	1	0
243	28.9148	46.9616	Human landing	2010-07-27	Aedes geniculatus	2	0	0
244	28.9148	46.9616	Human landing	2010-07-27	Aedes vexans	15	0	0
245	28.9148	46.9616	Human landing	2010-07-27	Aedes vexans	24	1	0
246	28.9148	46.9616	Human landing	2012-06-30	Aedes annulipes	9	0	0
247	28.9148	46.9616	Human landing	2012-06-30	Aedes riparius	6	1	0
248	28.9148	46.9616	Human landing	2012-06-30	Aedes vexans	12	0	0
249	28.9148	46.9616	Human landing	2012-06-30	Aedes vexans	14	0	0
250	28.9148	46.9616	Human landing	2010-07-04	Aedes annulipes	2	0	0
251	28.9148	46.9616	Human landing	2010-07-04	Aedes behningi	1	0	1
252	28.9148	46.9616	Human landing	2010-07-04	Aedes geniculatus	2	0	0
253	28.9148	46.9616	Human landing	2010-07-04	Aedes vexans	14	0	0
254	28.9148	46.9616	Human landing	2010-07-04	Coquillettidia richiardii	2	0	0
255	28.9148	46.9616	Human landing	2010-07-04	Culex modestus	1	0	0
256	28.7712	46.9837	Human landing	2011-09-12	Aedes caspius	1	0	0
257	28.7712	46.9837	Human landing	2011-09-18	Culex pipiens (s.l.)/torrentium	3	1	0
258	28.8511	47.0026	Human landing	2011-06-12	Coquillettidia richiardii	1	0	0
259	28.8511	47.0026	Human landing	2011-06-12	Culex modestus	1	0	0
260	28.8511	47.0026	Human landing	2012-06-23	Aedes caspius	1	1	0
261	28.8511	47.0026	Human landing	2012-06-23	Culex modestus	13	0	0
262	28.8511	47.0026	Human landing	2010-06-30	Aedes geniculatus	2	1	0
263	28.8511	47.0026	Human landing	2010-06-30	Aedes vexans	9	1	0
264	28.8511	47.0026	Human landing	2010-06-30	Coquillettidia richiardii	3	0	0
265	28.8511	47.0026	Human landing	2010-06-30	Culex modestus	4	0	0
266	28.8511	47.0026	Human landing	2011-07-09	Aedes behningi	1	0	0
267	28.8511	47.0026	Human landing	2011-07-09	Aedes geniculatus	2	0	0
268	28.8511	47.0026	Human landing	2011-07-09	Aedes vexans	9	0	0
269	28.8511	47.0026	Human landing	2011-07-09	Coquillettidia richiardii	2	0	0
270	28.8731	47.0483	Human landing	2012-07-05	Aedes annulipes	1	0	0
271	28.8731	47.0483	Human landing	2012-07-05	Culex modestus	3	0	0
272	28.7861	47.0502	Human landing	2012-07-05	Aedes annulipes	4	1	0
273	28.7861	47.0502	Human landing	2012-07-05	Aedes riparius	1	0	0
274	29.102	47.0808	Human landing	2010-09-05	Aedes vexans	6	0	0
275	29.102	47.0808	Human landing	2010-09-05	Anopheles plumbeus	1	0	0
276	29.102	47.0808	Human landing	2010-09-05	Culex pipiens (s.l.)/torrentium	1	0	0
277	29.102	47.0808	Human landing	2012-07-08	Aedes vexans	19	0	0
278	28.8679	47.1015	Human landing	2012-06-25	Aedes cantans	4	1	0
279	28.3611	47.1108	Human landing	2013-05-12	Aedes geniculatus	2	0	0
280	28.3611	47.1108	Human landing	2012-05-20	Aedes annulipes	1	0	0
281	28.3611	47.1108	Human landing	2012-05-20	Aedes vexans	2	0	0
282	28.3611	47.1108	Human landing	2010-07-29	Aedes annulipes	1	0	0
283	28.3611	47.1108	Human landing	2010-07-29	Aedes sticticus	5	0	0
284	28.3611	47.1108	Human landing	2010-07-29	Aedes vexans	7	0	0
285	28.3611	47.1108	Human landing	2010-07-29	Culex modestus	1	0	0
286	28.3611	47.1108	Human landing	2011-07-07	Aedes annulipes	1	0	0
287	28.3611	47.1108	Human landing	2011-07-07	Aedes cataphylla	3	0	0
288	28.3611	47.1108	Human landing	2011-07-07	Aedes geniculatus	6	0	0
289	28.3611	47.1108	Human landing	2011-07-07	Aedes riparius	1	0	0
290	28.3611	47.1108	Human landing	2011-07-07	Aedes sticticus	5	1	0
291	28.3611	47.1108	Human landing	2011-07-07	Aedes vexans	1	0	0
292	28.3611	47.1108	Human landing	2011-07-07	Anopheles plumbeus	3	0	0
293	28.3621	47.1127	Indoor resting collection	2010-11-15	Culex pipiens (s.l.)/torrentium	9	0	0
294	28.3621	47.1127	Indoor resting collection	2011-09-15	Anopheles maculipennis (s.l.)	2	0	0
295	28.3621	47.1127	Indoor resting collection	2010-10-22	Aedes vexans	3	0	0
296	28.3621	47.1127	Indoor resting collection	2010-07-29	Anopheles maculipennis (s.l.)	2	0	0
297	28.3621	47.1127	Indoor resting collection	2011-02-03	Culex pipiens (s.l.)/torrentium	5	0	0
298	28.3621	47.1127	Indoor resting collection	2011-07-07	Anopheles maculipennis (s.l.)	3	0	0
299	29.2364	47.1371	Human landing	2010-07-20	Aedes sticticus	5	0	0
300	29.2364	47.1371	Human landing	2010-07-20	Aedes vexans	15	0	0
301	28.7983	47.2673	Human landing	2012-06-19	Aedes cantans	3	0	0
302	28.7983	47.2673	Human landing	2012-06-19	Aedes cantans	4	0	0
303	27.7488	47.2788	Human landing	2010-07-14	Aedes geniculatus	5	0	0
304	27.7488	47.2788	Human landing	2010-07-14	Aedes sticticus	3	0	0
305	27.7488	47.2788	Human landing	2010-07-14	Aedes vexans	8	0	0
306	28.0541	47.2957	inside the shelter	2010-09-10	Culex pipiens (s.l.)/torrentium	4	0	0
307	27.7781	47.3823	chicken coop	2011-08-10	Culex pipiens (s.l.)/torrentium	2	0	0
308	29.1598	47.39	Human landing	2013-06-27	Aedes annulipes	19	1	0
309	29.1598	47.39	Human landing	2013-06-27	Aedes sticticus	2	0	0
310	29.1598	47.39	Human landing	2013-06-27	Aedes vexans	16	0	0
311	29.1598	47.39	Human landing	2013-06-27	Aedes vexans	25	0	0
312	29.1598	47.39	Human landing	2013-06-27	Coquillettidia richiardii	1	1	0
313	29.1598	47.39	Human landing	2013-06-27	Culex modestus	8	0	0
314	27.3672	47.6418	CDC light traps	2013-06-14	Aedes vexans	23	0	0
315	27.3672	47.6418	CDC light traps	2013-06-14	Anopheles maculipennis (s.l.)	11	0	0
316	27.3672	47.6418	Human landing	2013-06-13	Aedes annulipes	11	0	0
317	27.3672	47.6418	Human landing	2013-06-13	Aedes cantans	3	1	0
318	27.3672	47.6418	Human landing	2013-06-13	Aedes cinereus/geminus	1	0	0
319	27.3672	47.6418	Human landing	2013-06-13	Aedes geniculatus	1	0	0
320	27.3672	47.6418	Human landing	2013-06-13	Aedes riparius	1	1	0
321	27.3672	47.6418	Human landing	2013-06-13	Aedes sticticus	3	0	0
322	27.3672	47.6418	Human landing	2013-06-13	Aedes vexans	4	0	0
323	27.3672	47.6418	Human landing	2010-09-18	Aedes vexans	2	0	0
324	27.7488	48.457	Human landing	2013-08-09	Aedes caspius	1	1	0
325	27.7488	48.457	Human landing	2013-08-09	Aedes geniculatus	3	0	0
326	27.7488	48.457	Human landing	2013-08-09	Aedes vexans	2	0	0
327	27.7488	48.457	Human landing	2013-08-09	Coquillettidia richiardii	1	1	0
